# Supplementary material for: Effects of a 13-Week Personalized Lifestyle Intervention Based on the Diabetes Subtype for People with Newly Diagnosed Type 2 Diabetes
Source: Biomedicines. 2022 Mar 10;10(3):643. doi: 10.3390/biomedicines10030643 (PMC8945461; doi:10.3390/biomedicines10030643)
Supplement: Supplementary file 1 [file biomedicines-10-00643-s001.zip]

Archive with 1 entries (1 files):
- biomedicines-1585263-supplementary.pdf
